# Supplementary material for: Diagnostic Performance of Magnetic Resonance Imaging for Parathyroid Localization of Primary Hyperparathyroidism: A Systematic Review
Source: Diagnostics (Basel). 2023 Dec 22;14(1):25. doi: 10.3390/diagnostics14010025 (PMC10802165; doi:10.3390/diagnostics14010025)
Supplement: Supplementary file 1 [file diagnostics-14-00025-s001.zip]

Archive with 1 entries (1 files):
- diagnostics-2752565-supplementary.pdf
